# Supplementary material for: Measurement of Intermediate Frequency Magnetic Fields Generated by Household Induction Cookers for Epidemiological Studies and Development of an Exposure Estimation Model
Source: Int J Environ Res Public Health. 2022 Sep 21;19(19):11912. doi: 10.3390/ijerph191911912 (PMC9565691; doi:10.3390/ijerph191911912)
Supplement: Supplementary file 1 [file ijerph-19-11912-s001.zip]

Archive with 1 entries (1 files):
- ijerph-1900138-supplementary.pdf
